# Supplementary material for: Functional siRNA Delivery via Jet Nebulization: Proof-of-Concept IL-1ß Silencing in Macrophage-like THP-1 Cells
Source: Int J Mol Sci. 2026 Mar 23;27(6):2915. doi: 10.3390/ijms27062915 (PMC13026121; doi:10.3390/ijms27062915)
Supplement: Supplementary file 1 [file ijms-27-02915-s001.zip]

Archive with 1 entries (1 files):
- ijms-4121329-supplementary.pdf
